# Supplementary material for: The H2B ubiquitin-protein ligase RNF40 is required for somatic cell reprogramming
Source: Cell Death Dis. 2020 Apr 27;11(4):287. doi: 10.1038/s41419-020-2482-4 (PMC7184622; doi:10.1038/s41419-020-2482-4)
Supplement: Supplementary file 2 — Supplementary Table S4 [file 41419_2020_2482_MOESM2_ESM.xlsx]

## Sheet: Sheet1
cell_cycle-related_genes	EMT_related_genes	day1 vs. MEF differential expressed genes	day3 vs. MEF differential expressed genes	day5 vs. MEF differential expressed genes
Ssbp1	Abi3bp	UTP15	A630033H20Rik	TMEM119
Peo1	Cadm2	UTS2B	TMEM119	Car5b
Pif1	Cdon	TOX	GLDN	VSTM2A
Dna2	Col14a1	USP11	IFI27	A630033H20Rik
Dscc1	Csgalnact1	USP1	SCARA3	GLDN
Chtf18	Egfr	SCARA3	Car5b	WDHD1
Ska3	Elmo1	IFI27	WDHD1	SLC16A4
Rif1	Erg	UPK1B	UTP15	IFI27
Rcc1	Fat4	GLDN	SLC16A4	WDR3
Nusap1	Flrt1	TMEM119	WDR3	WDR74
Ncapd3	Flrt2	Car5b	WDR74	PHYHD1
Lin9	Fndc3b	dock10	TOX	SCARA3
Ercc6l	Gfra1	TXNRD3	UPK1B	UTP15
Clspn	Itgb8	WDHD1	PHYHD1	WWC1
Bora	Jak1	SLC16A4	WWC1	cpa6
Nsl1	Lmo7	ARSJ	dock10	TOX
Nsun2	Lrfn3	WDR3	cpa6	BNC2
Mis18bp1	Ndnf	PHYHD1	TXNRD3	upk3b
Fanci	Nrg1	TTC27	BNC2	YARS2
E2f2	Olr1	TBX4	ARSJ	UPK1B
Dscc1	Pcdha3	WWC1	YARS2	dock10
Chtf18	Pcdha9	cpa6	P4HA3	P4HA3
	Ppp1r9b	BNC2	ERG	ERG
	Prkd2	YARS2	ZDHHC15	ZDHHC14
	Ptk7	DDX58	FAM26E	Zfp428
	Pxdn	ADGRG2	TTC27	TXNRD3
	Sdk1	ZBED5	Zfp365	ARSJ
	Slit2	ERG	Zfp395	PODN
	Sned1	Zfp395	Zfp428	GXYLT2
	Spon1	Zfp428	PODN	Zfp536
	Sulf1	TSPAN12	TBX4	RSPO2
	Vav3	PODN	GXYLT2	SYNPO
	TRMT6	GXYLT2	Zfp536	Zfp7
		Zfp566	RSPO2	Zfp704
		RSPO2	SYNPO	Zfp750
		SLC2A10	TSR2	FAM26E
		SYNPO	Zfp7	Zfp786
		SLC9A9	DDX58	TTC27
		Zfp7	Zfp750	CSGALNACT1
		TRMT61A	ADGRG2	TBX4
		Zfp750	CSGALNACT1	FAT4
		CSGALNACT1	FAT4	ZGRF1
		tspan15	DDX58	ZCCHC5
		FAT4	ZCCHC5	TSPAN8
		MAMDC2	TSPAN12	ZNRF2
		ZCCHC5	ZNRF2	ABI3BP
		ABI3BP	ABI3BP	TSPAN33
		IFI44	SLC2A10	ADGRG2
		SULF1	SLC9A9	tspan15
		ADAMTS4	TRMT61A	TSPAN12
		AW551984	MAMDC2	SLC2A10
		SERTAD4	WBSCR17	TRPM3
		trf	IFI44	SLC9A9
		ALDH1L2	SULF1	TRMT61A
		TPRN	ADAMTS4	MAMDC2
		CACNG7	AW551984	WBSCR17
		ITGBL1	SERTAD4	IFI44
		TONSL	ALDH1L2	TRIM37
		TOMM22	TPRN	TRIM36
		NDNF	CACNG7	SULF1
		FAM20A	ITGBL1	ADAMTS4
		TNFRSF21	TOMM22	AW551984
		MAN1C1	TNS4	SERTAD4
		TMPRSS11F	NDNF	ALDH1L2
		TMPRSS11D	SDPR	TPRN
		TMPRSS11B	FAM20A	CACNG7
		TNS2	MAN1C1	ITGBL1
		TMEM69	TMPRSS11D	TONSL
		LDLRAD4	TMPRSS11B	TOMM22
		TMEM30B	TNS2	TNS4
		tmem199	TMEM69	NDNF
		MAP3K7CL	LDLRAD4	SDPR
		NRN1	TMEM45B	FAM20A
		GFRA1	TMEM229B	MAN1C1
		MOGAT2	NRG1	TMPRSS11F
		ARHGAP28	MAP3K7CL	TMPRSS11D
		GPR153	NRN1	TMPRSS11B
		THUMPD1	KDELR3	TNS2
		THEM6	GFRA1	TMEM69
		MICALL2	MOGAT2	LDLRAD4
		TARSL2	ARHGAP28	TMEM45B
		SHISA4	TM6SF1	TMEM40
		Olfr1313	GPR153	TMEM229B
		SYT14	THUMPD1	NRG1
		HYKK	THEM6	MAP3K7CL
		meg3	HECTD2	NRN1
		STRIP2	TECRL	KDELR3
		STON2	NPR2	GFRA1
		AGBL3	COLEC12	MOGAT2
		GALNT18	OLFML3	ARHGAP28
		LMCD1	MICALL2	GPR153
		Olfr1314	PRSS35	THUMPD1
		ADAMTS3	TBX20	THEM6
		SSBP1	TARSL2	THADA
		SRL	SHISA4	TFAP2D
		SRD5A1	Olfr1313	HECTD2
		Spink10	SLC41A2	TECRL
		SOBP	SYT14	NPR2
		CLMP	HYKK	COLEC12
		ADAMTS2	SV2B	OLFML3
		SMPDL3B	SUPV3L1	MICALL2
		ARHGEF40	meg3	PRSS35
		SLMO1	IL13RA1	TARSL2
		RNF150	STRIP2	SHISA4
		SLF1	STON2	TAF5
		SLCO5A1	AGBL3	Olfr1313
		Slco1a5	MSRB3	SLC41A2
		RCAN2	GALNT18	HYKK
		RAB3IL1	STARD7	SV2B
		SLC6A15	LMCD1	meg3
		SLC5A8	Olfr1314	IL13RA1
		Zfp810	ADAMTS3	STRIP2
		CTSO	SSBP1	STON2
		SLC35G1	SRL	AGBL3
		SLC35F1	SRD5A1	MSRB3
		IL20RA	Spink10	GALNT18
		SLC29A4	SOX21	STARD7
		SLC16A6	CLMP	LMCD1
		SLC16A13	ADAMTS2	ST6GAL2
		SARDH	SMPDL3B	Olfr1314
		slc12a8	ARHGEF40	ADAMTS3
		SKA3	SLMO1	SSBP1
		SCX	RNF150	SRL
		SHQ1	Trim12c	SRD5A1
		ENPP3	SLCO5A1	SOX21
		SERPINB10	RCAN2	CLMP
		B3GNT9	RAB3IL1	ADAMTS2
		GSAP	SLC6A15	SMTNL2
		TMEM26	SLC5A6	SMPDL3B
		NTNG1	Zfp810	IL1RL2
		Trp53inp2	CTSO	ARHGEF40
		Olfr1312	SLC35G1	SLMO1
		LPAR1	SLC35F1	SLITRK4
		S100A7A	IL20RA	RNF150
		olfml1	SLC16A6	Trim12c
		RUNDC3B	SARDH	SLF1
		IRAK2	2019-09-05	SLCO5A1
		RRP9	slc12a8	SLCO4C1
		RRP12	SLAIN1	RCAN2
		RPUSD2	SCX	RAB3IL1
		RPS24	SHTN1	SLC6A15
		RPP40	SHQ1	SLC5A6
		rpp25	GPR176	Zfp810
		CNTLN	ENPP3	CTSO
		MRGPRF	PEAR1	SLC35G1
		VASN	RAET1E	SLC35F1
		RIF1	4833427G06Rik	IL20RA
		RGMA	SERPINB10	SLC16A6
		RELT	STK17B	SARDH
		REEP6	SEMA6D	2019-09-05
		RCC1	B3GNT9	slc12a8
		SPRED3	GSAP	SLAIN1
		RBFOX1	TMEM26	SKA3
		LRRC4C	NTNG1	SCX
		MAML2	SDAD1	SIDT1
		RAPGEF5	SMIM3	SHTN1
		RAC3	Trp53inp2	SHQ1
		MYLIP	TTC12	GPR176
		PDK2	SBSN	ENPP3
		TRIB2	Olfr1312	PEAR1
		PWP1	LPAR1	SFMBT2
		PUS7L	olfml1	RAET1E
		SLITRK2	AZIN2	4833427G06Rik
		KANK4	RUNDC3B	Serpinb6c
		PRRG4	TSPAN9	SERPINB10
		Prl3d3	IRAK2	STK17B
		Kctd12b	RRP9	B3GNT9
		PRKAA2	RRP12	GSAP
		MYLK	RPUSD2	TMEM26
		PPAT	RPS24	NTNG1
		PPARGC1B	RPP40	SDAD1
		porcn	rpp25	SMIM3
		POP1	RORB	Trp53inp2
		PNMA2	RNMTL1	TTC12
		PM20D1	CNTLN	SBSN
		arhgap18	RNF208	SATB2
		PLEKHO2	MRGPRF	Olfr1312
		PLEKHH1	VASN	LPAR1
		TRIB3	PON3	olfml1
		PLEKHA7	RIF1	AZIN2
		SDK1	GSN	RUNDC3B
		PLCH1	HTR2A	RTTN
		KANK1	RGMA	TSPAN9
		PCDHA2	FARP1	RTN1
		PAMR1	REEP6	IRAK2
		NXPE4	RASGRP3	RRP9
		B930095G15Rik	RCC1	RRP12
		PHTF2	SPRED3	RPUSD2
		ADCY2	MYL9	RPS24
		gcnt2	LRRC4C	RPP40
		KANSL1L	MAML2	rpp25
		peo1	RAPGEF5	RORB
		LPAR4	TMEM108	CNTLN
		PDXK	LTBP1	RNF208
		Trim30d	MYLIP	MRGPRF
		SSC5D	CAMK1	VASN
		ARHGEF10	FKBP14	PON3
		PCSK9	WIPI1	RIMS1
		ANO5	PDK2	RIF1
		HELZ2	TRIB2	GSN
		PCDHA12	PUS7L	HTR2A
		ABAT	GLIS3	FARP1
		ITIH5	SLITRK2	REEP6
		P3H2	PLAC8	RASGRP3
		PCDHA8	MTMR11	RCC1
		OXNAD1	KANK4	SPRED3
		OSBP2	PRRG4	MYL9
		PRUNE2	PRMT7	LRRC4C
		Olfr908	Kctd12b	MAML2
		Olfr1537	PRKAG2	RAPGEF5
		PARP3	PRKAA2	TMEM108
		FGFR2	DSE	LTBP1
		snx33	MYLK	MYLIP
		SERINC2	PPIF	CAMK1
		CXXC5	PPAT	FKBP14
		PCDHA9	PPARGC1B	WIPI1
		PKNOX2	PPAN	PDK2
		NUP43	porcn	TRIB2
		NUP133	POLR2H	PUS7L
		NT5DC3	EVA1B	GLIS3
		NSUN5	PNPO	SLITRK2
		NSUN2	PNMA2	PLAC8
		NSL1	arhgap18	PRSS8
		PYGL	PLEKHO2	MTMR11
		NRCAM	arhgap24	KANK4
		NRBP2	PLEKHH1	PRRG4
		NR2C2AP	MAOB	Kctd12b
		PCDHA3	TRIB3	PRKAG2
		NOP2	PLEKHA7	PRKAA2
		NOP16	SDK1	DSE
		FRMPD3	PLCH1	PPP1R9A
		ORAI2	KANK1	MYLK
		NLE1	PCDHA2	PPIF
		ACE	PLA2G12A	PPAT
		NEPRO	PKP4	PPARGC1B
		FAM63B	NXPE4	PPAN
		MTSS1L	B930095G15Rik	POU2F1
		Car9	ARHGEF6	SLC16A12
		NANOS1	PHTF2	POF1B
		IL17RD	ADCY2	EVA1B
		IER3	gcnt2	PNMA2
		Phf11d	KANSL1L	arhgap18
		syt17	peo1	PLEKHO2
		MTRR	LPAR4	arhgap24
		MTHFD1	Trim30d	PALM2
		sned1	SSC5D	PLEKHH1
		WDR19	ARHGEF10	MAOB
		GALNT5	PCSK9	TRIB3
		NPAS4	ANO5	PLEKHA7
		MOB3B	TCAF2	SDK1
		TSPAN18	FNBP1L	PLCH1
		MIS18BP1	HELZ2	KANK1
		MFSD6	BC028528	PCDHA2
		CMBL	KALRN	PLA2G12A
		METTL13	PCDHA12	PKP4
		GALNT13	ABAT	PAMR1
		CTXN1	TMLHE	NXPE4
		TMEM63A	PAQR9	B930095G15Rik
		TCEAL1	RBMS3	ARHGEF6
		MARS2	ITIH5	PIF1
		XYLT1	AMOT	GRAMD1B
		DLX5	PCDHA8	VANGL1
		LYRM1	OXNAD1	PHTF2
		LTV1	OSBP2	ADCY2
		LRRTM3	NEXN	gcnt2
		LRRD1	PRUNE2	PGLYRP3
		JAZF1	OLR1	KANSL1L
		PRRX1	LMO7	peo1
		Agtr1a	Olfr1537	LPAR4
		ACSF2	PARP3	Trim30d
		Zfp503	EHD2	SSC5D
		Cyp4v3	DMRT2	ARHGEF10
		CTDSP2	FGFR2	PCSK9
		LIPH	snx33	ANO5
		LIN9	Olfr1049	TCAF2
		LGI2	PDLIM7	FNBP1L
		LHFPL2	SERINC2	HELZ2
		L3MBTL2	CXXC5	BC028528
		L2HGDH	PPP1R18	KALRN
		KLF8	PCDHA9	PCDHA12
		KIF2C	PKNOX2	ABAT
		KIF20B	NUSAP1	TMLHE
		KIF18B	NUP43	PAQR9
		KIF18A	NUP133	GstT3
		TNRC18	HHAT	RBMS3
		KCNK13	NSUN5	ITIH5
		PIK3IP1	NSUN2	AMOT
		JADE3	PLD4	PCDHA8
		ISY1	PYGL	OXNAD1
		ZMAT1	NRCAM	NEXN
		STK36	NRBP2	PRUNE2
		Ifi209	NR2C2AP	OPCML
		CREB3L2	AFF1	LMO7
		HS3ST3A1	PCDHA3	Olfr859
		HPDL	NOP2	Olfr318
		hist1h4c	NOP16	PARP3
		HIST1H3H	NOL11	EHD2
		Hist1h2ac	PHLDB2	DMRT2
		hirip3	FRMPD3	FGFR2
		COL14A1	NLE1	snx33
		TICAM1	ACE	PDLIM7
		HEATR3	TRAM2	SERINC2
		HEATR1	FAM63B	CXXC5
		HAUS6	MTSS1L	PPP1R18
		Olfr1316	KATNAL1	PCDHA9
		6330403K07Rik	FNDC3A	PKNOX2
		GRWD1	NBEAL2	NWD2
		SERTAD3	Car9	NUSAP1
		GPRC5A	NAT10	NUP133
		GLYAT	NANOS1	HHAT
		Zfp521	IL17RD	NSUN5
		GLT1D1	IER3	NSUN2
		FAM214A	Siglecg	NSL1
		GLDC	Phf11d	PLD4
		GEMIN5	syt17	PYGL
		gbp7	MTRR	NRCAM
		MICAL1	PLEKHG2	AFF1
		Olfr1310	MTHFD1	PCDHA3
		GALNT12	MTG1	NOL4
		FZD10	sned1	PHLDB2
		C1QTNF7	RNF122	FRMPD3
		fsd1l	MRPS35	ORAI2
		FRMD3	MRPS27	NLE1
		FOXP2	WDR19	ACE
		FBXL21	GALNT5	TRAM2
		FASTKD2	NPAS4	NEMP1
		FANCI	MOB3B	NECAB1
		FANCB	TSPAN18	FAM63B
		FAM72A	MIS18BP1	MTSS1L
		RALYL	MIGA1	KATNAL1
		FAM185A	PBXIP1	FNDC3A
		FAM118B	OAF	NCAPD3
		FAAP24	MFSD6	NBEAL2
		EXOSC2	CMBL	Car9
		EXOC6	METTL13	NAT10
		NOD1	GALNT13	IL17RD
		ITGB8	CTXN1	IER3
		ETFBKMT	TMEM63A	Siglecg
		ESRP2	TCEAL1	Phf11d
		ercc6l	MBNL3	syt17
		CALML4	P2RY6	MTRR
		ELOVL4	MARS2	PLEKHG2
		ELMOD1	UST	MTHFD1
		ELAVL2	MAPKAPK3	MTG1
		DYRK3	XYLT1	sned1
		DUSP4	KCTD11	RNF122
		DTNA	ERRFI1	MRPS35
		DSCC1	SLC44A2	MRPS27
		DOHH	DLX5	WDR19
		CCDC136	MAL2	GALNT5
		DNPH1	MADD	NPAS4
		DNA2	LTV1	MPHOSPH9
		dhx37	LATS2	TES
		DHRS13	CUEDC1	MOB3B
		depdc1b	LRRTM4	TSPAN18
		ddx39	LRRTM3	MMS22L
		DCLRE1B	LRRTM2	MIS18BP1
		D330045A20Rik	JAZF1	MIGA1
		D030056L22Rik	PRRX1	PBXIP1
		CYYR1	TMEM198B	OAF
		ARHGEF10L	FNDC3B	SLIT2
		triqk	Agtr1a	MFSD6
		COBL	ACSF2	CMBL
		CNKSR2	UBTD1	METTL25
		CMTR2	Zfp503	METTL13
		CLSPN	Cyp4v3	GALNT13
		Olfr920	CTDSP2	CTXN1
		CHTF18	LHFPL2	TMEM63A
		PYCR1	NDRG4	TCEAL1
		CHCHD4	LARGE2	MBNL3
		CHCHD10	LAD1	P2RY6
		Ces2g	L3MBTL2	MARS2
		CENPI	L2HGDH	UST
		CENPE	Krt90	XYLT1
		CDCA7L	KRCC1	KCTD11
		CDCA2	KLF8	ERRFI1
		CD3EAP	KIF18B	SLC44A2
		CD34	KIF18A	DLX5
		Cd200r2	TNRC18	Zfp52
		CCDC137	LRIG3	MALL
		CCDC117	SLC6A17	MAL2
		CBWD1	TXNDC16	MADD
		CBS	OPTN	LYPD3
		cbr3	SAMD14	LUZP2
		HCFC1R1	JADE3	LATS2
		Car12	ITPK1	CUEDC1
		CAMK1D	6030419C18Rik	LRRTM4
		GALNT9	ADAMTS9	LRRTM2
		HID1	ITGB4	JAZF1
		FRMD5	TTYH3	PRRX1
		CADM2	ISY1	TMEM198B
		C330027C09Rik	ZMAT1	FNDC3B
		C1QL3	RMDN2	Agtr1a
		RCOR3	TACC1	ACSF2
		BDH1	IL23R	UBTD1
		BC030867	RUSC2	Zfp503
		PGGHG	LPCAT2	Cyp4v3
		AWAT2	PPP2R3A	CTDSP2
		ATP6V0E2	RNF24	LIN9
		ATP10B	STK36	HSPA12A
		ATAD3A	CSPG4	LHFPL2
		RERG	INPP5A	NDRG4
		ACSS3	PLA2G15	Zfp677
		DGKK	CREB3L2	MICAL2
		AOC2	HS3ST3A1	LARGE2
		amigo3	HPDL	LAD1
		Akr1c18	Hist2h2bb	L3MBTL2
		AIF1L	Hist1h4f	L2HGDH
		ADAP1	hist1h4c	KYAT3
		ADAMTSL4	HIST1H3H	Krt90
		ADGRL3	hirip3	ARL4C
		ACPP	COL14A1	KLK10
		ACOT4	TICAM1	KRCC1
		ACER2	HEATR3	KLF8
		IGF1	HEATR1	KIF18A
		2610318N02Rik	RHOQ	TNRC18
		1700019D03Rik	CSDC2	LRIG3
		Cadm2	H2AFJ	SLC6A17
		Cdon	6330403K07Rik	KCNRG
		Egfr	GRWD1	KCNH7
		Elmo1	GRM3	INF2
		Flrt1	SERTAD3	TXNDC16
		Flrt2	GPX6	PIK3IP1
		Jak1	GNB1L	PLEKHG5
		Lmo7	Zfp521	OPTN
		Olr1	GLT1D1	PTK7
		Ppp1r9b	GLDC	SAMD14
		Slit2	PIAS3	JADE3
		Spon1	GEMIN5	ITPK1
			TOR4A	BC034090
			gbp7	6030419C18Rik
			MICAL1	ADAMTS9
			Olfr1310	ITGB4
			ZFYVE16	ELL2
			GALNT12	TTYH3
			fsd1l	ISY1
			FAM160A1	ZMAT1
			EVA1A	SH3RF3
			FRMD3	RMDN2
			NBEAL1	LTBP4
			INPP4A	TACC1
			FDXACB1	IL23R
			FASTKD2	RUSC2
			FANCL	P3H4
			FANCI	Il1f9
			FAM72A	RAB31
			RALYL	LPCAT2
			KLHDC8A	PPP2R3A
			MEIS3	RNF24
			TRPM4	LDOC1L
			FAM185A	STK36
			FAM124B	PLEKHH3
			FAAP24	CSPG4
			EXOSC5	IDI2
			EXOSC2	INPP5A
			EXOC6	PLA2G15
			NOD1	CREB3L2
			ITGB8	HPDL
			ESRP2	Hist2h2bb
			GMPPB	HIST2H2AB
			ercc6l	HIST1H4I
			CALML4	Hist1h4h
			ELOVL4	Hist1h4f
			ELMOD1	hist1h4c
			TCP11L1	Hist1h2ag
			ELAVL2	Hist1h2ab
			FLRT2	hirip3
			EDARADD	COL14A1
			DYRK3	CD276
			DUSP15	MAPRE3
			DOHH	TICAM1
			DOCK9	HELT
			DOCK3	MRGPRE
			CCDC136	HEATR1
			DNPH1	RHOQ
			DNA2	VAV3
			DMKN	CSDC2
			dhx37	H2AFJ
			DHRS9	EGFR
			DHRS13	AHDC1
			DEPDC7	Olfr1316
			depdc1b	6330403K07Rik
			DENND2C	DCAF5
			ddx39	GRWD1
			DDX27	GRM3
			DDX19B	GRIP1
			DCLRE1B	GRHL1
			DARS2	SERTAD3
			PBX1	RAB2B
			D330045A20Rik	PIK3R3
			CYYR1	ACOT2
			Cyp4f39	GPR135
			Cyp4a12b	GPN1
			CWH43	PLEKHH2
			DENND2A	Gm13202
			TRIM46	Zfp521
			CORO2B	GLT1D1
			triqk	FAM214A
			COBL	SSH1
			IL17RC	GLDC
			CNPY1	PIAS3
			CNKSR2	MYO1E
			CPQ	GEMIN5
			CLIP4	TOR4A
			CLIC5	LRFN3
			CLCN3	MICAL1
			CHTF18	IRF2BPL
			CHCHD4	Olfr1310
			CHCHD10	ZFYVE16
			Ces2g	GALNT12
			Ces1f	PDE4A
			CEP290	C1QTNF7
			CDCA7L	fsd1l
			CD34	FAM160A1
			Cd200r2	EVA1A
			CCDC137	FRMD3
			CBS	FREM2
			cbr3	HBP1
			cbln2	CPNE2
			Car12	ARHGAP20
			CAPRIN2	NBEAL1
			CAMKV	INPP4A
			CAMK1D	NMNAT2
			FRMD5	FAM171A2
			CADM1	CREB5
			C1s1	PKDCC
			BORA	FASTKD2
			BDH1	PXDN
			BC055324	fancm
			b4galnt4	FANCL
			ATP6V0E2	FANCI
			ATP10D	FAM72A
			ATAD3A	RALYL
			RERG	FAM53B
			EFNA5	KLHDC8A
			ATL3	prkd2
			ARAP2	Cyp4f13
			AQP11	MEIS3
			AOC2	TRPM4
			TMEM106A	FAM185A
			Akr1c18	GINM1
			AIM1	TMCC3
			AIF1L	FAAP24
			ADTRP	EXPH5
			ADGRB3	EXOSC2
			ADAP1	EXOC6
			ADGRL3	NOD1
			ADAMTS20	ITGB8
			ACTR5	VWA5A
			ACOT4	ESRP2
			ACER2	ercc6l
			ABHD14A	EPB41L5
			ABCA12	EPB41
			A730017C20Rik	ELOVL4
			4930433I11Rik	ELMOD1
			2610318N02Rik	ELAVL2
			1700019D03Rik	E330009J07Rik
			Cadm2	E2F2
			Cdon	E130012A19Rik
			Egfr	DYRK3
			Elmo1	DSCC1
			Flrt1	DOCK9
			Flrt2	DOCK3
			Jak1	DNPH1
			Lmo7	DNA2
			Olr1	DMXL2
			Ppp1r9b	DMRTA1
			Slit2	DMKN
			Spon1	DHRS13
				DEPTOR
				DEPDC7
				depdc1b
				DENND2C
				ddx39
				DDX27
				DCLRE1B
				DCAF12L1
				DARS2
				D930015E06Rik
				D330045A20Rik
				D1Ertd622e
				CYYR1
				Cyp4f39
				CWH43
				CSRNP3
				COBL
				CNPY1
				CNKSR2
				CLSPN
				CLIC5
				CLCN3
				CISD1
				CHTF18
				CHST10
				CHRM2
				CHCHD4
				CHCHD10
				Ces2g
				Ces1f
				CEP128
				CENPI
				CDCA7L
				CCDC85A
				CCDC117
				CBS
				cbr3
				cbln2
				Car12
				CAPRIN2
				CAMKV
				CADM1
				BPIFC
				BORA
				BEND3
				BDH1
				BC055324
				BC030867
				b4galnt4
				ATP6V1C2
				ATP6V0E2
				ATP10D
				atf7ip2
				ATAD3A
				ARRB2
				ARHGAP39
				ARHGAP26
				AQP11
				ANO1
				ANGEL1
				AMPH
				ALX1
				ALMS1
				Akr1c18
				AIM1
				AIF1L
				ADGRB3
				ADARB1
				ADAP1
				ADAMTS20
				ABCA13
				ABCA12
				A730017C20Rik
				2610318N02Rik
				1700019D03Rik
				Cadm2
				Cdon
				Egfr
				Elmo1
				Flrt1
				Flrt2
				Jak1
				Lmo7
				Olr1
				Ppp1r9b
				Slit2
				Spon1
